# Supplementary material for: Eco-Friendly Rapid-Setting Concrete Incorporating Waste-Derived Additives for Post-Disaster Reconstruction
Source: Materials (Basel). 2026 Mar 19;19(6):1218. doi: 10.3390/ma19061218 (PMC13027813; doi:10.3390/ma19061218)
Supplement: Supplementary file 1 [file materials-19-01218-s001.zip]

Archive with 1 entries (1 files):
- materials-4176715-supplementary.pdf
